# Supplementary material for: Taxon‐rich phylogeny and taxonomy of the genus Phacus (Euglenida) based on morphological and molecular data
Source: J Phycol. 2020 Jun 26;56(5):1135–56. doi: 10.1111/jpy.13028 (PMC7687149; doi:10.1111/jpy.13028)
Supplement: Supplementary file 3 — Table S2. The nuclear SSU rDNA pair‐wise sequence distances (%) among strains and isolates. [file JPY-56-1135-s003.xlsx]

## Sheet: 18S rDNA diversity
Table S2: The nuclear SSU rDNA pair‐wise sequence distances (%) among strains and isolates.
clade	species	strain / isolate
K	P. anomalus	UW1984Ciel, UW2193BRa	1
		UW1936Wos	2	0.000690608
		UW1842LaS	3	0.00069541	0.00137363
	P. anacoelus	UW2219IK1, UW1960Reg	4	0.00413223	0.0047619	0.00479452
		UW2415Woj	5	0.00413223	0.0047619	0.00479452	0
	P. curvicauda	UW2461MakC	6	0.00209205	0.00275482	0.00274725	0.00343407	0.00343407
		UW2468Jel	7	0.00206754	0.00272294	0.00273973	0.00339443	0.00339443	0
		UW2163Wos	8	0.0253165	0.0256944	0.0256233	0.0263158	0.0263158	0.0243056	0.0242382
		UW2262IN	9	0.00413508	0.00476515	0.00479781	0.00543109	0.00543109	0.00206186	0.00203804	0.026334
	P. alatus	ACOI 1120	10	0.00688705	0.00748299	0.00753425	0.00814111	0.00814111	0.00480769	0.00475221	0.0290859	0.00678887
		CCAC 2423 B, UW1898NBu	11	0.00344828	0.00408719	0.00411523	0.00475543	0.00475543	0.00137552	0.00135962	0.0256588	0.00339905	0.00475543
		UW2300Strz	12	0.00621118	0.00691563	0.00696379	0.00758621	0.00758621	0.00418994	0.00414079	0.0288732	0.00621118	0.00758621	0.00207182
	P. stokesii	UW2399Ur19	13	0.0673835	0.0682471	0.0673352	0.0694842	0.0694842	0.066092	0.0673352	0.0884058	0.0695341	0.0702006	0.0674319	0.0674803
J	P. orbicularis	ACOI 2996	14	0.0627586	0.0633515	0.0624143	0.0638587	0.0638587	0.0618982	0.0618627	0.0839112	0.0639021	0.0652174	0.0618207	0.0614641	0.0580645
		ACOI 614	15	0.062069	0.0626703	0.0617284	0.0631793	0.0631793	0.0612105	0.0611829	0.0832178	0.0632223	0.064538	0.0611413	0.0607735	0.0580645	0.000678887
		ACOI 2955	16	0.0612948	0.0619048	0.0609589	0.0624152	0.0624152	0.0604396	0.0604209	0.08241	0.0624576	0.063772	0.060462	0.0606897	0.0572656	0.00271555	0.00339443
		Beopsu030709G	17	0.0668504	0.066712	0.0657985	0.0672098	0.0672098	0.0652921	0.0652174	0.0873181	0.0672554	0.0672098	0.0652617	0.0662526	0.0623209	0.00611413	0.00679348	0.00746269
		ACOI 996	18	0.0670352	0.0668942	0.0659794	0.0673928	0.0673928	0.0654721	0.0653951	0.0875608	0.0674387	0.0673928	0.0653506	0.0657439	0.0623656	0.00612245	0.00680272	0.00748299	0
		UW2362Choc	19	0.0666184	0.0671909	0.0662865	0.067712	0.067712	0.0656674	0.0655738	0.0879596	0.0677603	0.0691376	0.0656674	0.0659898	0.061194	0.0042796	0.00499287	0.00569801	0.00926586	0.00929235
	P. paraorbicularis	ACOI 2437	20	0.0650805	0.0656531	0.0647829	0.0661613	0.0661613	0.0642265	0.0640937	0.0864111	0.0662069	0.0675396	0.0640937	0.0637701	0.0576369	0.00895317	0.00964187	0.00895317	0.0137836	0.0138026	0.0121342
		Hongseong080504J	21	0.0640937	0.0646698	0.0637423	0.0651731	0.0651731	0.0632302	0.0631793	0.0852391	0.0652174	0.0665309	0.0632223	0.0634921	0.0565903	0.00951087	0.0101902	0.00949796	0.0142566	0.0142954	0.0128297	0.000688705
		Cheongsan052507F	22	0.0654721	0.0660313	0.0651131	0.0665309	0.0665309	0.0646048	0.064538	0.0866251	0.0665761	0.0678887	0.0632223	0.0634921	0.0580229	0.00951087	0.0101902	0.00949796	0.0142566	0.0142954	0.0128297	0.00206612	0.00135685
		AICB 502	23	0.0648723	0.0654397	0.0645161	0.0659415	0.0659415	0.0640055	0.0639456	0.0860514	0.0659864	0.0673012	0.0639021	0.0635798	0.0573888	0.00747283	0.00815217	0.00747283	0.0122366	0.0122532	0.0107066	0.00206612	0.00271739	0.00271739
I	P. lismorensis	UW1665Ur10	24	0.0516529	0.052381	0.0513699	0.0542741	0.0542741	0.0501374	0.0515954	0.0747922	0.053632	0.0535957	0.0516304	0.0517241	0.0400859	0.0325866	0.0325866	0.0311864	0.0359566	0.0360544	0.0356125	0.0296143	0.0284939	0.0298507	0.0305707
		UW1930Dol	25	0.0517121	0.05245	0.0513176	0.0543703	0.0543703	0.0500695	0.0516529	0.0750351	0.053719	0.053682	0.0516885	0.0517845	0.0413343	0.0330579	0.0330579	0.0316369	0.0364763	0.0365769	0.036075	0.0299861	0.0289057	0.0302822	0.0310131	0.00137552
H	P. ankylonoton	CCAC 0043 (M1307)	26	0.0878893	0.088175	0.0867171	0.0879346	0.0879346	0.0848861	0.0859482	0.107864	0.0879945	0.0892979	0.0866894	0.0880111	0.0848921	0.0777626	0.0770805	0.0769755	0.0797546	0.0792891	0.0816034	0.0788382	0.0783379	0.0797003	0.0784447	0.0633515	0.0635798
		Mokpo033107E	27	0.0885813	0.0888585	0.0874054	0.0886162	0.0886162	0.0855763	0.0866303	0.108559	0.0886767	0.0899796	0.087372	0.0887041	0.0841727	0.0763984	0.0757162	0.0756131	0.0783913	0.0779221	0.0801718	0.077455	0.0769755	0.0783379	0.0770805	0.0633515	0.0635798	0.00340599
	P. tenuis	ACOI 1757	28	0.0794979	0.0805785	0.0772947	0.0803571	0.0803571	0.0747405	0.0776632	0.0997906	0.0804124	0.0817308	0.0784044	0.0782123	0.0735931	0.0666667	0.0659794	0.0652025	0.0707418	0.0709366	0.068916	0.0638446	0.0645604	0.0659341	0.0667125	0.0507893	0.0521195	0.0398352	0.040522
	P. applanatus	CCAC 2604 B	29	0.0816044	0.0826503	0.0811554	0.0824251	0.0824251	0.0793103	0.0804363	0.103616	0.0824813	0.0817439	0.0804911	0.0803324	0.0747664	0.0633947	0.062713	0.0619469	0.0653951	0.0655738	0.0665236	0.0622407	0.0613079	0.0626703	0.0634379	0.0524166	0.054558	0.0395365	0.0388548	0.0315934
		Beopsu030709E	30	0.0809129	0.0819672	0.0804677	0.0817439	0.0817439	0.0786207	0.0797546	0.102921	0.0817996	0.0824251	0.079809	0.0796399	0.0740474	0.062713	0.0620314	0.0612662	0.0660763	0.0662568	0.0658083	0.0615491	0.0606267	0.0619891	0.0627558	0.0517359	0.0538674	0.0402181	0.0395365	0.0309066	0.000680735
	P. hamelii	ACOI 2434, ACOI 1088	31	0.130944	0.131382	0.130912	0.131025	0.131025	0.130584	0.129755	0.151767	0.131793	0.132383	0.128397	0.129055	0.116846	0.109375	0.108696	0.108622	0.112092	0.111641	0.117689	0.111647	0.110054	0.110734	0.111489	0.105906	0.106749	0.0934516	0.0941337	0.0872852	0.0790729	0.0783913
	P. segretii	ACOI 1337	32	0.124828	0.125341	0.124829	0.125	0.125	0.124484	0.123725	0.147018	0.125765	0.127038	0.123046	0.123619	0.121147	0.107337	0.106658	0.106585	0.110054	0.109598	0.114836	0.110269	0.108696	0.110054	0.110129	0.104549	0.105372	0.0859482	0.0866303	0.0852234	0.0777096	0.0770279	0.0386179
G	P. salinus	SAG 1244-3	33	0.114641	0.114598	0.114011	0.112925	0.112925	0.112259	0.112321	0.133333	0.114364	0.115646	0.110354	0.111342	0.103943	0.0932607	0.0932607	0.0938137	0.0979592	0.0975443	0.1	0.0925414	0.0911565	0.0911565	0.0933243	0.0815772	0.0840799	0.111339	0.112022	0.101858	0.0989761	0.0982935	0.118448	0.12517
		UW1914Bud	34	0.117008	0.117008	0.117647	0.116867	0.116867	0.116708	0.115802	0.131086	0.119421	0.116867	0.118072	0.11971	0.121134	0.124096	0.124096	0.124096	0.121834	0.120919	0.134211	0.122373	0.118215	0.120627	0.121834	0.108434	0.108827	0.118215	0.118215	0.125152	0.121687	0.122892	0.149398	0.148193	0.113117
		UW1948Wos	35	0.122056	0.123033	0.121969	0.122682	0.122682	0.12223	0.122682	0.137807	0.124911	0.125535	0.123571	0.125804	0.124173	0.119201	0.119201	0.119743	0.118402	0.118026	0.122585	0.115495	0.114836	0.116262	0.116429	0.105488	0.106859	0.131335	0.131335	0.127325	0.126248	0.126961	0.167737	0.164168	0.109531	0.0232274
		UW1983	36	0.113379	0.113507	0.113379	0.113379	0.113379	0.11149	0.112245	0.132641	0.114642	0.114512	0.113636	0.114512	0.113379	0.0998865	0.0998865	0.100793	0.103058	0.103292	0.106538	0.100571	0.0996602	0.101925	0.101022	0.0917327	0.0935335	0.117914	0.11678	0.117312	0.106576	0.106576	0.150794	0.145125	0.0848416	0.0692124	0.0770102
		UW1970Chod	37	0.0947075	0.0949106	0.0941581	0.0932785	0.0932785	0.0923501	0.0925926	0.113273	0.0947152	0.0960219	0.0906593	0.0913529	0.0818378	0.0754976	0.0754976	0.0760795	0.079561	0.0790922	0.0814868	0.0711818	0.0706447	0.0706447	0.0728022	0.0589445	0.0610687	0.0971074	0.0964187	0.0821823	0.083276	0.0825877	0.118737	0.124143	0.0423787	0.10475	0.0951029	0.0722348
		UW2392IK2	38	0.124448	0.124273	0.123188	0.123913	0.123913	0.122642	0.123188	0.141496	0.125453	0.126087	0.123367	0.126106	0.12462	0.113208	0.113208	0.115942	0.113851	0.113455	0.118382	0.110385	0.11095	0.1124	0.111837	0.103623	0.104993	0.129079	0.127629	0.118373	0.118927	0.118202	0.145033	0.147208	0.0956522	0.0974026	0.0872781	0.0735469	0.0781476
F	P. gigas	MSU, UW1823Ur19, UW1669Ora	39	0.102759	0.102861	0.102881	0.101223	0.101223	0.1011	0.099932	0.124133	0.101971	0.0998641	0.1	0.100829	0.0959885	0.0829368	0.082257	0.0828242	0.0828804	0.0824251	0.0863053	0.082069	0.0808424	0.0808424	0.0809524	0.078072	0.0785124	0.107776	0.106412	0.101031	0.0981595	0.0981595	0.132563	0.132563	0.129252	0.152174	0.147038	0.138165	0.113933	0.140058
	P. sp	ACOI 1138	40	0.0978635	0.0987066	0.0980123	0.0977597	0.0977597	0.0962199	0.095788	0.11781	0.0978261	0.0984386	0.0972128	0.0973085	0.08733	0.0808424	0.080163	0.0807327	0.0841819	0.0830497	0.0862438	0.0820124	0.0801086	0.0801086	0.0802175	0.0753053	0.0757054	0.100886	0.0995228	0.0934066	0.0946866	0.0940054	0.127038	0.129755	0.125085	0.144753	0.1398	0.132503	0.109739	0.139231	0.0434487
	P. hamatus	UW1900NBuk	41	0.0895317	0.0897959	0.0890411	0.0909091	0.0909091	0.0885989	0.0882553	0.110803	0.0902919	0.0888738	0.0862772	0.0862069	0.0737822	0.064538	0.064538	0.0651289	0.0692464	0.0687543	0.0698503	0.0668504	0.065852	0.0644942	0.0659415	0.0583446	0.0605643	0.0920245	0.0920245	0.0837912	0.0844687	0.0844687	0.11609	0.122283	0.0993197	0.126506	0.128388	0.11678	0.0871056	0.119565	0.0699728	0.0678887
		CCAC 2605 B, UW1975Sok	42	0.0855172	0.0858311	0.085048	0.0869565	0.0869565	0.0845942	0.0842964	0.106796	0.0863358	0.0876359	0.0836735	0.0835635	0.0774194	0.0645819	0.0639021	0.0651731	0.0692935	0.0688011	0.0699001	0.0675862	0.0665761	0.0658967	0.0673469	0.0624576	0.0647383	0.0900409	0.0900409	0.0824742	0.0797546	0.0797546	0.117607	0.124405	0.10143	0.126659	0.129815	0.116648	0.0912209	0.121827	0.0720598	0.0679348	0.017663
E	P. caudatus	CCAC2415B	43	0.0840278	0.085048	0.0842541	0.0841313	0.0841313	0.08241	0.0821355	0.102654	0.0841889	0.0854993	0.0820793	0.081363	0.0759857	0.075188	0.0745044	0.075188	0.0779754	0.0780822	0.0804598	0.0769764	0.0752394	0.0752394	0.0759234	0.0663021	0.0651872	0.101648	0.101648	0.0948097	0.0947152	0.0940288	0.134063	0.133971	0.111567	0.129268	0.130122	0.115778	0.0959945	0.131483	0.111491	0.10663	0.0943912	0.0958248
		Buan092609S	44	0.0783634	0.0787671	0.077931	0.0778689	0.0778689	0.0760719	0.0758715	0.095537	0.0779221	0.079918	0.0772914	0.0777778	0.0730136	0.0690362	0.0683527	0.068942	0.0724044	0.0726027	0.0738881	0.0721221	0.0703552	0.0717213	0.0711354	0.0600683	0.0588643	0.0987654	0.0987654	0.0926054	0.0925291	0.0918437	0.131921	0.130464	0.114149	0.126829	0.129935	0.121178	0.097931	0.133479	0.107923	0.103072	0.0894809	0.089542	0.0156997
		CCAC0034	45	0.0762829	0.0767123	0.0758621	0.0758197	0.0758197	0.0739972	0.0738209	0.0934449	0.0758715	0.0778689	0.0752394	0.0756944	0.071582	0.0669856	0.0663021	0.0668942	0.0703552	0.0705479	0.071736	0.0700416	0.068306	0.0696721	0.0690834	0.0580205	0.0567867	0.0980796	0.0980796	0.0905321	0.0904729	0.0897875	0.12987	0.128415	0.112098	0.126829	0.129218	0.11778	0.0958621	0.131291	0.105874	0.101024	0.0887978	0.0888585	0.0163823	0.00204499
		AICB 324, UW2383Zer	46	0.0818182	0.0829876	0.0821823	0.082069	0.082069	0.0803324	0.08	0.100559	0.0821256	0.0834483	0.0801105	0.0798319	0.071582	0.0731539	0.0724638	0.0730531	0.0758621	0.0760719	0.0775862	0.0743056	0.0731034	0.0731034	0.073895	0.0634045	0.0621075	0.100416	0.100416	0.0916667	0.0927336	0.0920415	0.133195	0.132414	0.109731	0.131188	0.1285	0.115515	0.0932965	0.132213	0.108276	0.104066	0.0924138	0.0931677	0.00482759	0.0151515	0.0158402
		Daepyeong101908G	47	0.0797503	0.0808219	0.08	0.079918	0.079918	0.0781466	0.0779221	0.0983264	0.0799727	0.0812842	0.0793434	0.0791667	0.0730136	0.0717703	0.0710868	0.0716724	0.0744536	0.0746575	0.0767575	0.073509	0.0717213	0.0730874	0.0725034	0.062116	0.0609418	0.0994513	0.0994513	0.0932965	0.0932145	0.0925291	0.133288	0.131831	0.112098	0.128049	0.1285	0.115515	0.0958621	0.13275	0.10724	0.102389	0.0928962	0.0929597	0.00751366	0.00886767	0.0095498	0.00688231
		UW2228INo	48	0.0741279	0.0750729	0.0741557	0.0748547	0.0748547	0.0729013	0.0727273	0.0921248	0.0749091	0.0770349	0.0742358	0.0742899	0.0727406	0.0661818	0.0654545	0.0653595	0.0704942	0.0705455	0.0712098	0.0686854	0.0668605	0.068314	0.0676856	0.0573711	0.0560472	0.0963504	0.0963504	0.0875644	0.086798	0.0860686	0.129455	0.127907	0.113455	0.129288	0.131976	0.121315	0.0939794	0.130943	0.105378	0.0987654	0.090843	0.0887273	0.016703	0.00507614	0.00507614	0.0168252
		Suwol060709C	49	0.0783634	0.0787671	0.077931	0.0778689	0.0778689	0.0760719	0.0758715	0.095537	0.0779221	0.079918	0.0772914	0.0777778	0.0751611	0.0697198	0.0690362	0.0696246	0.0730874	0.0732877	0.0746055	0.0728155	0.0710383	0.0724044	0.0718194	0.0614334	0.0602493	0.0987654	0.0987654	0.0912232	0.0925291	0.0918437	0.132604	0.131148	0.114833	0.128049	0.129935	0.121178	0.097931	0.13275	0.107923	0.103072	0.0915301	0.0909091	0.0177596	0.00545703	0.00545703	0.0172058
	P. manginii	UW2180Cie	50	0.0825243	0.0828767	0.082069	0.0819672	0.0819672	0.0802213	0.0799727	0.100418	0.0820232	0.0826503	0.0813953	0.0819444	0.0773085	0.0738209	0.0731374	0.0737201	0.0771858	0.0773973	0.0789096	0.0769764	0.0751366	0.0765027	0.0759234	0.0648464	0.0644044	0.100823	0.100823	0.0946786	0.0945853	0.0938999	0.133288	0.132514	0.108681	0.128049	0.1285	0.118913	0.0986207	0.130562	0.110656	0.105119	0.0915301	0.0902256	0.0252732	0.0177353	0.0170532	0.0240881
		UW2082Zgo	51	0.0795534	0.0799449	0.077931	0.0790378	0.0790378	0.0760719	0.0769759	0.097629	0.0790922	0.0797251	0.0784584	0.0789658	0.0744452	0.0715268	0.0708391	0.0714286	0.0749141	0.0751206	0.0738881	0.0721221	0.0728522	0.0742268	0.0736407	0.0625	0.0625869	0.100069	0.100069	0.0934256	0.0937931	0.0931034	0.136864	0.136082	0.11348	0.130703	0.127064	0.114383	0.0986207	0.128373	0.109278	0.105082	0.0907216	0.0900963	0.0247253	0.015775	0.0150892	0.0220386
		UW2225IKm	52	0.0776488	0.0785455	0.0776557	0.0783176	0.0783176	0.0764144	0.0761974	0.097109	0.0783745	0.0790428	0.0777052	0.0777616	0.0740469	0.0689405	0.0682148	0.0681159	0.0725163	0.0732946	0.0741024	0.0714812	0.0696157	0.071066	0.070443	0.0586957	0.058131	0.0968682	0.0968682	0.0895742	0.088064	0.0873362	0.129173	0.127629	0.108128	0.127632	0.128668	0.118048	0.0945055	0.12675	0.105874	0.0985507	0.0906454	0.0885341	0.0246377	0.0195369	0.0188133	0.0233577
		UW2264IN	53	0.074746	0.0756364	0.0747253	0.075417	0.075417	0.0734754	0.0732946	0.0941438	0.0754717	0.0761421	0.0748003	0.0748547	0.0711144	0.0667634	0.0660377	0.065942	0.071066	0.0711176	0.0718105	0.0692704	0.0674402	0.0688905	0.0682643	0.0565217	0.0559235	0.0946832	0.0946832	0.0873715	0.0858806	0.0851528	0.127721	0.126178	0.105951	0.123847	0.126411	0.117914	0.0923077	0.125972	0.104423	0.0971014	0.0884699	0.086357	0.0224638	0.015919	0.0151954	0.0211679
		Gungnamji052507C	54	0.0783634	0.0787671	0.077931	0.0778689	0.0778689	0.0760719	0.0758715	0.097629	0.0779221	0.0785519	0.0772914	0.0777778	0.0744452	0.0690362	0.0683527	0.068942	0.0724044	0.0726027	0.0738881	0.0721221	0.0703552	0.0717213	0.0711354	0.0600683	0.0602493	0.0987654	0.0987654	0.0926054	0.0925291	0.0918437	0.133971	0.133197	0.110731	0.12561	0.127064	0.114383	0.097931	0.128373	0.107923	0.102389	0.0881148	0.0874915	0.0225256	0.0136333	0.0129516	0.0220386
	P. raciborskii	ACOI 1758	55	0.0828691	0.0825309	0.0817175	0.0829904	0.0829904	0.0819444	0.0816747	0.102941	0.0837337	0.0857339	0.0816187	0.0822873	0.0856115	0.0781893	0.0775034	0.0781893	0.0816747	0.0817869	0.0829128	0.081363	0.079561	0.079561	0.0802469	0.0720165	0.0716771	0.106749	0.105372	0.1	0.09573	0.0950413	0.135802	0.133745	0.122253	0.128519	0.132756	0.127273	0.102564	0.132601	0.114619	0.108368	0.0994513	0.0989011	0.060274	0.0520548	0.0513699	0.0574394
		UW1778Jez	56	0.0812894	0.0816609	0.0814355	0.0821256	0.0821256	0.0788927	0.0786749	0.100488	0.0808011	0.0807453	0.0794748	0.08	0.0873926	0.0835635	0.0828729	0.0834483	0.0855763	0.0858131	0.0882986	0.0860514	0.0848861	0.0855763	0.0856945	0.0758621	0.0761173	0.106029	0.106029	0.0979847	0.0969529	0.0976454	0.137431	0.136646	0.129834	0.13913	0.140086	0.12684	0.112725	0.14244	0.116632	0.109655	0.101449	0.0994475	0.0593513	0.0454859	0.0461751	0.0587017
		UW1815Ur20	57	0.0840925	0.0846154	0.0850767	0.0857741	0.0857741	0.0825175	0.0822873	0.104372	0.0844382	0.0843794	0.0831006	0.082807	0.0888252	0.0858339	0.0851361	0.0857143	0.0885635	0.0888112	0.0907112	0.088359	0.0871688	0.0878661	0.0879888	0.0773519	0.0776288	0.107143	0.107143	0.0990169	0.0979706	0.0986704	0.139567	0.138773	0.131891	0.137888	0.140805	0.12684	0.114605	0.144756	0.11855	0.111498	0.103208	0.101186	0.0620642	0.0487465	0.0494429	0.061324
		Gungnamji052507B	58	0.0813065	0.0816747	0.081548	0.0821355	0.0821355	0.0790021	0.0787671	0.100629	0.0808219	0.0807666	0.0793977	0.0793319	0.0875179	0.0827633	0.0820793	0.0827633	0.0848734	0.0849897	0.0884256	0.0860514	0.0841889	0.0848734	0.0848734	0.0752394	0.0756419	0.105155	0.105155	0.099723	0.0968407	0.0975275	0.135524	0.134747	0.128082	0.136752	0.139568	0.127128	0.111956	0.141185	0.116359	0.108755	0.0999316	0.0979452	0.0587833	0.0451128	0.0457963	0.0587017
		UW2243JKi	59	0.0823364	0.0831572	0.0829234	0.0836261	0.0836261	0.0802817	0.0801124	0.101635	0.0822785	0.0822207	0.0809289	0.081043	0.0867384	0.0843882	0.083685	0.0835674	0.0864371	0.0866808	0.0891813	0.0861582	0.0850316	0.0857344	0.085855	0.0758427	0.0761024	0.106563	0.106563	0.0976645	0.096615	0.0973202	0.137834	0.137034	0.131505	0.139651	0.139971	0.126984	0.114085	0.143601	0.11806	0.110253	0.1026	0.100563	0.0611384	0.0470175	0.0477193	0.0603933
		UW2326Gra2	60	0.0825688	0.0829268	0.0826963	0.0833912	0.0833912	0.0800836	0.0799166	0.101897	0.0820584	0.0820014	0.0807237	0.0812721	0.0873016	0.0841446	0.0834492	0.0840278	0.086171	0.0864111	0.0882986	0.0862909	0.085476	0.086171	0.0862909	0.0756944	0.0759494	0.105373	0.105373	0.0979706	0.0969317	0.097629	0.137691	0.136901	0.130042	0.139623	0.140376	0.128293	0.112813	0.141709	0.116053	0.109722	0.101459	0.0994437	0.0604587	0.0464955	0.0471895	0.0598053
	P. mariae	Leynes012810F	61	0.0816044	0.0826503	0.0811554	0.0817439	0.0817439	0.0793103	0.0797546	0.102921	0.0817996	0.0824251	0.0811733	0.0810249	0.0795699	0.0756646	0.074983	0.0755616	0.0790191	0.0785519	0.0793991	0.077455	0.0762943	0.0776567	0.0770805	0.0701157	0.070442	0.0957592	0.0950752	0.0902826	0.0868079	0.0874915	0.134288	0.130109	0.120737	0.140606	0.138869	0.127128	0.10729	0.142545	0.115201	0.107629	0.102861	0.100886	0.0526676	0.0471311	0.0464481	0.0530669
	P. sp	ASW 08004	62	0.0912863	0.0922131	0.090784	0.0899183	0.0899183	0.0889655	0.0892979	0.111266	0.0913429	0.0933243	0.0905995	0.0900277	0.0918221	0.0891763	0.0884956	0.0891763	0.0940054	0.0934516	0.09299	0.0911602	0.0899183	0.0912807	0.0905995	0.0844112	0.0842541	0.108071	0.107387	0.103377	0.0984279	0.0977444	0.139646	0.141593	0.132333	0.147521	0.146027	0.139773	0.117607	0.149091	0.124744	0.118529	0.11376	0.109066	0.0649351	0.0594668	0.0587833	0.0641379
D	P. brevisulcus	Suwol060709A	63	0.0668966	0.0674387	0.0658436	0.0652174	0.0652174	0.062586	0.0645819	0.0852982	0.0666213	0.0679348	0.0639456	0.0635359	0.0651862	0.0584636	0.0577838	0.0577054	0.0638587	0.0633515	0.0606277	0.0565517	0.0563859	0.0577446	0.0578231	0.0461643	0.0461433	0.0825375	0.0839018	0.0769759	0.0722563	0.0715746	0.123046	0.123725	0.108844	0.117008	0.127052	0.112245	0.0912835	0.122642	0.101223	0.0984386	0.0855978	0.082257	0.0813953	0.0717213	0.0696721	0.0793103
	P. claviformis	Gungnamji052507F	64	0.0662526	0.066803	0.0652025	0.0645819	0.0645819	0.0619408	0.0639456	0.0846634	0.0659864	0.0673012	0.0633084	0.0628887	0.0659498	0.0564626	0.0557823	0.0557065	0.0618627	0.0613497	0.0585296	0.0545204	0.0543848	0.0557444	0.0558203	0.044837	0.0447967	0.0764505	0.0778157	0.0694635	0.0661664	0.0654843	0.119728	0.114286	0.104833	0.114734	0.122143	0.113379	0.0885989	0.120552	0.0992522	0.09375	0.0829368	0.0802721	0.0766598	0.0710868	0.0704033	0.0752243
	P. granum	AICB 349	65	0.0621977	0.0627986	0.0611684	0.0605854	0.0605854	0.0578911	0.0599455	0.0806115	0.0619891	0.0619469	0.0599047	0.0595156	0.0595836	0.0544218	0.0537415	0.0530612	0.059224	0.0593047	0.0543245	0.0510697	0.0503744	0.0517359	0.0524166	0.0401361	0.0400276	0.0786056	0.0799727	0.072314	0.067623	0.0669399	0.12049	0.12049	0.106339	0.11715	0.118741	0.107955	0.0873453	0.115636	0.0966644	0.0931973	0.0810075	0.0776567	0.0780287	0.0677618	0.0657084	0.0746372
	P. hordeiformis	Yongho092609A	66	0.0655172	0.0660763	0.0644719	0.0638587	0.0638587	0.0612105	0.0632223	0.0839112	0.0652617	0.0652174	0.0612245	0.0607735	0.0659026	0.0584636	0.0577838	0.0577054	0.0638587	0.0633515	0.0592011	0.0551724	0.0550272	0.0550272	0.0564626	0.0448065	0.0447658	0.0811733	0.0825375	0.0756014	0.0715746	0.070893	0.123046	0.123046	0.108844	0.120627	0.122056	0.113379	0.0912835	0.123367	0.0998641	0.0936864	0.0835598	0.0808973	0.0807114	0.0724044	0.0703552	0.077931
	P. inflexus	ACOI 1336	67	0.0628053	0.0634045	0.062543	0.0611684	0.0611684	0.0592695	0.0604811	0.0820014	0.062586	0.0639175	0.0604811	0.0600978	0.0638909	0.0563187	0.0556319	0.0549451	0.0611684	0.0612526	0.0578985	0.0545204	0.0536082	0.0549828	0.0556701	0.0418956	0.0417246	0.0786749	0.0800552	0.0705882	0.0696552	0.0689655	0.120962	0.117526	0.105988	0.119165	0.122318	0.111364	0.0895934	0.12	0.0975945	0.0927198	0.0824742	0.0790922	0.0767104	0.0677263	0.0656531	0.0733564
	P. longisulcus	Psurononuma100609J	68	0.0690131	0.070893	0.0693205	0.0686608	0.0686608	0.0667584	0.0687075	0.0874393	0.0707483	0.0734194	0.069435	0.0677263	0.0710187	0.0632653	0.062585	0.0625	0.0686608	0.0681663	0.0649536	0.0634921	0.0645819	0.0652617	0.0639891	0.0536685	0.053756	0.0866894	0.0880546	0.0804677	0.079809	0.0791269	0.129932	0.127211	0.11376	0.124246	0.122857	0.116913	0.0947802	0.124183	0.107483	0.099932	0.0910945	0.0857143	0.0815068	0.0731874	0.0725034	0.0794199
	P. minimus	Buan092609I	69	0.0634921	0.0640763	0.0624571	0.0618627	0.0618627	0.0591879	0.0612245	0.0811936	0.0632653	0.0632223	0.0605854	0.0601244	0.065233	0.0578231	0.0571429	0.0570652	0.0625425	0.0620314	0.0585296	0.0538302	0.053705	0.0550646	0.0551396	0.0434783	0.0434183	0.0812287	0.0825939	0.0749656	0.0702592	0.0695771	0.123129	0.122449	0.110279	0.119565	0.122143	0.113379	0.0906593	0.119826	0.099932	0.0951087	0.0842964	0.0809524	0.0800821	0.0710868	0.0690362	0.0772947
	P. oscillans	ACOI 1339	70	0.0606695	0.0612948	0.0604396	0.0590659	0.0590659	0.0571625	0.0583791	0.0784722	0.0604811	0.0618132	0.0583791	0.0579609	0.0609756	0.0535347	0.0528483	0.052162	0.0583791	0.0584594	0.055	0.0517241	0.0508242	0.0521978	0.0528846	0.0404942	0.0403058	0.0786207	0.08	0.0691563	0.0682288	0.0675396	0.120879	0.120192	0.105227	0.120245	0.120801	0.109091	0.0847107	0.117006	0.0961538	0.0933425	0.081044	0.0776632	0.0759669	0.0656077	0.0635359	0.0726141
	P. parvulus	ACOI 1093	71	0.0593923	0.0600273	0.0583791	0.0578231	0.0578231	0.0550964	0.0571818	0.0791667	0.059224	0.0605442	0.0571429	0.0567082	0.0595836	0.0530252	0.0523453	0.0516655	0.0578231	0.0579019	0.0535714	0.0496552	0.0489796	0.0503401	0.0510204	0.039429	0.0386207	0.0765027	0.0778689	0.0701996	0.065529	0.0648464	0.112925	0.111565	0.0988412	0.117008	0.120801	0.109091	0.0810997	0.114099	0.0980259	0.0904762	0.0789116	0.0769231	0.0732375	0.0629706	0.0609172	0.0697996
	P. polytrophos	CCAC 2451 B	72	0.0606272	0.0612526	0.0603981	0.0603981	0.0603981	0.0584997	0.0597117	0.0804997	0.0618132	0.0631434	0.0611684	0.0614096	0.0645161	0.0583791	0.0576923	0.0569273	0.0631434	0.0633173	0.0599572	0.0559006	0.0549073	0.0555937	0.0563574	0.0438957	0.04375	0.0799449	0.0813232	0.0697996	0.0716253	0.0709366	0.123626	0.121566	0.112027	0.121622	0.120714	0.114512	0.0901583	0.119826	0.100206	0.0939643	0.0851064	0.0831044	0.0801659	0.0724638	0.0703934	0.0767104
	P. pusillus	UTEX 1282	73	0.0627586	0.0633515	0.0624143	0.0611413	0.0611413	0.0584594	0.0605031	0.0825243	0.0625425	0.0638587	0.0598639	0.0593923	0.0637993	0.057104	0.0564242	0.0563476	0.0625	0.0619891	0.0584879	0.0537931	0.0536685	0.0550272	0.055102	0.0441276	0.0440771	0.0825375	0.0839018	0.0762887	0.0715746	0.070893	0.119646	0.118287	0.103472	0.115802	0.121342	0.109977	0.0857927	0.12119	0.104011	0.0951087	0.0828804	0.0808973	0.0752909	0.0663021	0.0649351	0.0724638
	P. skujae	ACOI 1312	74	0.0614641	0.0620737	0.0604396	0.0612245	0.0612245	0.0571625	0.059224	0.08125	0.0612662	0.062585	0.0572207	0.0567082	0.0625	0.0565395	0.0558583	0.0557823	0.0619469	0.0614334	0.0586133	0.0545957	0.0544588	0.0544588	0.0558964	0.0435374	0.0434783	0.0779221	0.0792891	0.0716253	0.0689891	0.068306	0.121171	0.117847	0.107776	0.115802	0.120887	0.116041	0.0887208	0.121366	0.099455	0.0932607	0.0816327	0.0797003	0.0768176	0.069863	0.0691781	0.0739972
	P. smulkowskianus	ACOI 1226, UW2281Kop	75	0.0606897	0.0613079	0.0596708	0.0591033	0.0591033	0.0563961	0.0584636	0.0790569	0.0605031	0.0618207	0.0578231	0.0573204	0.0623656	0.0530252	0.0523453	0.0522743	0.0584239	0.0579019	0.0549215	0.0510345	0.0509511	0.0523098	0.052381	0.0407332	0.0406336	0.0770805	0.0784447	0.0701031	0.0661213	0.0654397	0.119646	0.118287	0.104152	0.117008	0.121342	0.109977	0.0857927	0.117562	0.0958532	0.0910326	0.080163	0.0768185	0.0766598	0.0669856	0.0649351	0.073844
	P. viridioryza	Sondang060709L	77	0.0606478	0.0612662	0.0596299	0.0590631	0.0590631	0.0563574	0.0584239	0.0803881	0.060462	0.0617787	0.0584636	0.0586611	0.0623209	0.0550272	0.0543478	0.0535957	0.0583842	0.0585432	0.0563079	0.0509993	0.0502376	0.0515954	0.0523453	0.041384	0.0412939	0.0838446	0.0852079	0.0755495	0.0722071	0.0715259	0.121603	0.120924	0.101361	0.121687	0.125535	0.112245	0.0864198	0.117476	0.100543	0.0950441	0.0848608	0.0828804	0.0786594	0.0710383	0.0689891	0.0751724
C	P. circumflexus	UW1844Jel	78	0.0805861	0.0825489	0.0815884	0.0837545	0.0837545	0.0795372	0.0801444	0.0986121	0.0823699	0.0830325	0.0802603	0.079237	0.0822642	0.0780347	0.0773121	0.0779221	0.0801444	0.0803765	0.0808664	0.0802603	0.0801444	0.0815884	0.0802603	0.0685426	0.0694444	0.100798	0.101523	0.0865455	0.0913043	0.0905797	0.136561	0.135116	0.127352	0.155914	0.147368	0.14321	0.104272	0.139344	0.115607	0.112635	0.0981949	0.0975434	0.0989811	0.0944767	0.0922965	0.0952035
	P. cordatus	UW1808Ur17	79	0.0912256	0.0921596	0.0912209	0.0932785	0.0932785	0.0887208	0.0898491	0.108877	0.0919698	0.0939643	0.0913462	0.0913529	0.0953405	0.0905971	0.0899108	0.0904729	0.0919067	0.0921596	0.0948645	0.0924138	0.0919067	0.0919067	0.0906593	0.0822481	0.0832755	0.110882	0.11157	0.0953039	0.105299	0.104611	0.144818	0.142759	0.133333	0.139706	0.148465	0.14966	0.114856	0.148766	0.123542	0.121399	0.108368	0.107756	0.1085	0.1049	0.10283	0.105045
	P. longicauda	UW1896Laz	80	0.077135	0.0782313	0.0773973	0.0793758	0.0793758	0.0748626	0.0760353	0.0948753	0.078072	0.0800543	0.0774457	0.0772414	0.0801718	0.0767142	0.0760353	0.0766102	0.0786974	0.0789116	0.0811966	0.0798898	0.0786974	0.0786974	0.0774457	0.0650847	0.0660248	0.100817	0.101499	0.0878518	0.09258	0.0918993	0.137135	0.135777	0.123725	0.144578	0.142552	0.137033	0.103496	0.142754	0.10998	0.105156	0.0949796	0.0930075	0.0963773	0.0921502	0.0901024	0.0937285
	P. ranula	Jigok090112	81	0.0861475	0.0871341	0.0863605	0.0882553	0.0882553	0.0838488	0.0849185	0.10395	0.0869565	0.0868975	0.0849762	0.0848861	0.0873926	0.0849185	0.0842391	0.0848033	0.0868975	0.0871341	0.0898076	0.088215	0.0868975	0.0868975	0.0870156	0.0746269	0.0757054	0.109748	0.110429	0.0940934	0.0974114	0.0967302	0.136549	0.138493	0.129252	0.143373	0.147646	0.142857	0.109739	0.146377	0.117527	0.115411	0.101154	0.100543	0.103283	0.0990437	0.0969945	0.10069
	P. sp	Burni081809	82	0.0827586	0.0837875	0.0829904	0.0842391	0.0842391	0.0818432	0.0829368	0.100555	0.0849762	0.0855978	0.0829932	0.0828729	0.0867384	0.082257	0.0815772	0.0821453	0.0855978	0.0858311	0.0870185	0.0855172	0.0842391	0.0842391	0.0829932	0.0706042	0.0716253	0.106412	0.107094	0.0927835	0.0974778	0.0967962	0.140721	0.138587	0.129932	0.144578	0.144897	0.137188	0.110425	0.146589	0.113528	0.110734	0.0985054	0.0978926	0.102599	0.0990437	0.0969945	0.1
	P. convexus	UW1821Ora	83	0.0863669	0.0873855	0.0864371	0.0885453	0.0885453	0.0838028	0.0850316	0.104478	0.0872011	0.0878426	0.0851513	0.0850608	0.0889706	0.083685	0.0829817	0.0835674	0.0864371	0.0866808	0.0870807	0.085855	0.0857344	0.0857344	0.085855	0.0730337	0.0739687	0.110014	0.110719	0.0918728	0.0959097	0.0952045	0.140647	0.142757	0.130986	0.150702	0.146822	0.14033	0.108527	0.145652	0.118847	0.117358	0.1026	0.100563	0.100567	0.0975955	0.0954738	0.0998584
	P. tortus	UW1845Jel	84	0.0847222	0.0857339	0.0849315	0.0868673	0.0868673	0.0824176	0.0834473	0.102493	0.0855578	0.0861833	0.0835616	0.0834492	0.0852436	0.0821918	0.0815068	0.0820793	0.0869268	0.0871654	0.0862438	0.0833908	0.08282	0.0841889	0.0843043	0.0718194	0.0727147	0.109278	0.109966	0.0902826	0.0940934	0.0934066	0.134839	0.136301	0.1262	0.149144	0.143367	0.136054	0.104324	0.143478	0.116438	0.113621	0.103283	0.1	0.1	0.09573	0.0936639	0.0965517
	P. crassus	UW1566UR15	85	0.131954	0.132952	0.13186	0.13186	0.13186	0.130808	0.131148	0.147801	0.132668	0.133286	0.130621	0.131429	0.125182	0.124911	0.124197	0.126158	0.129815	0.129193	0.130564	0.126973	0.127675	0.127675	0.126429	0.117605	0.11769	0.144793	0.145506	0.132952	0.135521	0.134807	0.169044	0.168331	0.164286	0.18125	0.189091	0.166667	0.155111	0.189655	0.144897	0.144793	0.139701	0.137045	0.139468	0.135678	0.134961	0.138451
	P. cristatus	UW1929Dol	86	0.124816	0.126285	0.125183	0.125915	0.125823	0.123991	0.124451	0.144444	0.126007	0.125915	0.124633	0.123529	0.116402	0.114286	0.113553	0.116313	0.120791	0.120411	0.119606	0.117216	0.117776	0.117776	0.115018	0.111192	0.111193	0.13836	0.139092	0.126285	0.126647	0.125915	0.162637	0.161905	0.158126	0.181113	0.175166	0.16647	0.145362	0.171863	0.142857	0.140556	0.127379	0.124451	0.127675	0.122329	0.123066	0.127487
	P. helikoides	UW1658Ur20	87	0.126904	0.128799	0.127706	0.129149	0.129149	0.126628	0.126984	0.145969	0.12852	0.129149	0.127168	0.126362	0.118175	0.112717	0.111994	0.113997	0.116245	0.116582	0.118797	0.110385	0.109747	0.109747	0.109183	0.107504	0.107456	0.137906	0.138628	0.128706	0.127076	0.126354	0.154513	0.157401	0.146059	0.165012	0.168252	0.162573	0.134199	0.167795	0.135018	0.136462	0.120491	0.119134	0.129549	0.125	0.124273	0.12936
	P. elegans	UW1837Ols	88	0.0760719	0.0761773	0.0760719	0.077455	0.077455	0.0737135	0.0760719	0.101551	0.0789474	0.0760719	0.0775623	0.0788382	0.0900277	0.0858726	0.0858726	0.0843707	0.0843707	0.0844875	0.0885886	0.0851955	0.0843707	0.0843707	0.0831025	0.0733057	0.0733057	0.100968	0.100968	0.0916667	0.0914127	0.0914127	0.136929	0.135546	0.134349	0.119221	0.132682	0.139276	0.107884	0.132159	0.120166	0.123098	0.105118	0.109267	0.098338	0.0954357	0.0926694	0.0968188
		UW2064Ur19	89	0.0921332	0.0930398	0.0904558	0.092068	0.092068	0.0885714	0.0907158	0.110231	0.092842	0.092068	0.0900709	0.0908446	0.100361	0.0921332	0.0914245	0.0920028	0.0927762	0.0921332	0.0934718	0.0902579	0.092068	0.092068	0.0914894	0.0835103	0.0845878	0.111977	0.11056	0.101707	0.0998584	0.100567	0.145996	0.149539	0.133853	0.142857	0.13913	0.143828	0.111823	0.137079	0.116856	0.118896	0.106232	0.10489	0.109773	0.10396	0.103253	0.108665
B	P. pleuronectes	NJP1	90	0.062069	0.0626703	0.0610425	0.0597826	0.0597826	0.0577717	0.0598232	0.0804438	0.0618627	0.0631793	0.0597826	0.0593923	0.0566308	0.0488798	0.048201	0.0488798	0.0523098	0.052381	0.0513552	0.0502755	0.0495924	0.0495924	0.0495924	0.0353021	0.0344353	0.0736698	0.0729877	0.0680412	0.064758	0.0640763	0.113451	0.111413	0.0953029	0.115663	0.115632	0.101022	0.0748113	0.112482	0.0917743	0.0862772	0.0747283	0.0740993	0.075188	0.0676692	0.0656186	0.0717736
		SAG 1261-1, SAG 1261-2b	91	0.06	0.0606267	0.0589849	0.0591033	0.0591033	0.0557084	0.0577838	0.0783634	0.0598232	0.0611413	0.0578231	0.058011	0.0551971	0.0469069	0.0462271	0.0468432	0.0502717	0.0504087	0.0492154	0.0482759	0.0475543	0.0475543	0.047619	0.0332654	0.0323691	0.0723056	0.0716235	0.0659794	0.062713	0.0620314	0.112169	0.110129	0.0939415	0.11715	0.114204	0.0973952	0.0734386	0.111756	0.0897349	0.0842391	0.0733696	0.0727396	0.0711841	0.063568	0.0615174	0.0676329
		SAG 1261-3B	92	0.0606897	0.0613079	0.0596708	0.0597826	0.0597826	0.0563961	0.0584636	0.0783634	0.0605031	0.0618207	0.0584239	0.058011	0.0551971	0.0475221	0.0468432	0.0475221	0.0509511	0.0510204	0.0499287	0.0488981	0.0482337	0.0482337	0.0482337	0.0339443	0.0330579	0.0723056	0.0716235	0.0666667	0.0633947	0.062713	0.112092	0.110054	0.0939415	0.118072	0.114204	0.0987514	0.0734386	0.11103	0.0904147	0.0849185	0.0733696	0.0727396	0.0710868	0.063568	0.0615174	0.0676329
		UW2211Jel	93	0.0624133	0.0631001	0.0614641	0.0629275	0.0629275	0.0595568	0.0616016	0.0824022	0.063655	0.0649795	0.0616438	0.0618056	0.0627253	0.0499658	0.0492813	0.0498975	0.0547196	0.0548697	0.0524425	0.0541667	0.0533516	0.0533516	0.0527397	0.038961	0.0381415	0.081044	0.0803571	0.0761246	0.0713795	0.0706932	0.120465	0.115674	0.0973269	0.119565	0.119082	0.0990888	0.0822391	0.113221	0.0951403	0.0937073	0.0786594	0.0787132	0.0813232	0.071576	0.0695114	0.0778318
		UW2202Ban, UW2230IK1	94	0.0571625	0.0578231	0.0561644	0.0576662	0.0576662	0.0542582	0.0563476	0.0768698	0.0583842	0.0597015	0.0563859	0.0565517	0.0572656	0.0468432	0.0461643	0.0467797	0.0515604	0.0517007	0.0491453	0.0509642	0.0502035	0.0502035	0.0495924	0.0345763	0.0337001	0.0762943	0.0756131	0.0713795	0.066712	0.0660313	0.116768	0.112016	0.0944935	0.115663	0.114754	0.0962627	0.0774503	0.10942	0.089613	0.0881954	0.0746269	0.0739986	0.0758715	0.0662116	0.0641638	0.0723639
		UW1981Oss	95	0.0611961	0.0618132	0.0609589	0.059589	0.059589	0.0576923	0.0589041	0.0796399	0.0610007	0.0623288	0.0589849	0.0591922	0.0579814	0.0486635	0.0479781	0.0485969	0.0520548	0.0521978	0.0512821	0.0509642	0.05	0.05	0.0493827	0.0362765	0.035343	0.0770289	0.0763411	0.0682759	0.0687285	0.0680412	0.117204	0.115147	0.0954015	0.116422	0.112616	0.0962627	0.0728022	0.11087	0.0904729	0.0883562	0.0719178	0.0747087	0.0766046	0.068918	0.0668504	0.0731539
		UW2007Kro	96	0.0511416	0.0521114	0.049864	0.0519248	0.0519248	0.0491356	0.0519713	0.0735971	0.0546595	0.0537153	0.0519713	0.05215	0.0490857	0.0439068	0.0430108	0.0447628	0.0483871	0.0485175	0.0468451	0.0465753	0.0456989	0.0456989	0.044843	0.0286482	0.0287511	0.0573477	0.0564516	0.0551039	0.0528201	0.0519248	0.0940018	0.091316	0.0852018	0.115663	0.107143	0.0836237	0.0705882	0.100478	0.07713	0.0734767	0.0608774	0.0600358	0.0632911	0.0578139	0.0569106	0.0622141
		UTEXLB 54	97	0.0606897	0.0616438	0.06	0.0601093	0.0601093	0.0567082	0.0587833	0.0788006	0.0608339	0.0621585	0.0587432	0.058011	0.0551971	0.0477816	0.047099	0.0477816	0.0512295	0.0512996	0.0502152	0.049169	0.0484973	0.0484973	0.0484973	0.0341297	0.033241	0.0727023	0.0720165	0.0670352	0.0637423	0.0630569	0.112705	0.110656	0.0944559	0.118072	0.114204	0.0987514	0.073844	0.111679	0.0909091	0.0853825	0.0737705	0.0731374	0.0714777	0.0639175	0.0618557	0.0679141
	P. minutus	ACOI1755	98	0.0633609	0.0639456	0.0623288	0.0651289	0.0651289	0.0611264	0.0631365	0.0851801	0.0651731	0.0664858	0.0625	0.062069	0.0551181	0.0468432	0.0468432	0.0461017	0.050882	0.0503401	0.0491453	0.0433884	0.0434193	0.0434193	0.0441576	0.0277966	0.0281981	0.0762943	0.0762943	0.0652025	0.0653506	0.0646698	0.111337	0.111337	0.0951734	0.113253	0.118318	0.107588	0.0760795	0.112238	0.0930075	0.0922659	0.0725916	0.0739986	0.0758197	0.0716235	0.0695771	0.0730028
		Daepyeong101908E	99	0.0640496	0.0646259	0.0630137	0.0658073	0.0658073	0.0618132	0.0638153	0.0858726	0.065852	0.0671642	0.0631793	0.0627586	0.0558339	0.0475221	0.0475221	0.0467797	0.0515604	0.0510204	0.0498575	0.0440771	0.0440977	0.0440977	0.044837	0.0284746	0.0288858	0.0769755	0.0769755	0.0658888	0.0660313	0.0653506	0.112016	0.112016	0.0958532	0.114458	0.119031	0.10872	0.0767649	0.112962	0.0936864	0.0929444	0.07327	0.0746775	0.0765027	0.0723056	0.0702592	0.0736915
	P. acuminatus	ASW 08056, UW2269IN	100	0.10352	0.104294	0.102951	0.10537	0.10537	0.101858	0.102721	0.124219	0.104762	0.10741	0.102651	0.102972	0.0924731	0.0930707	0.0923913	0.091712	0.0978926	0.0980259	0.0985011	0.0909717	0.0904147	0.0904147	0.0910945	0.0815217	0.080634	0.111945	0.111263	0.110041	0.109823	0.109141	0.146839	0.14538	0.134014	0.15199	0.142857	0.125993	0.12011	0.148874	0.131883	0.125679	0.113528	0.112245	0.101776	0.0969945	0.0963115	0.097931
		Jilnal033107G	101	0.10352	0.103613	0.102265	0.103331	0.103331	0.10117	0.102041	0.124913	0.104082	0.10605	0.101971	0.102281	0.0924731	0.0944293	0.09375	0.0930707	0.0992522	0.0993873	0.0999286	0.0916609	0.0910945	0.0910945	0.0910945	0.0815217	0.0813232	0.113993	0.113311	0.110041	0.109141	0.108458	0.148199	0.14538	0.136054	0.149578	0.143571	0.131669	0.123542	0.151053	0.131883	0.126359	0.115568	0.114966	0.101776	0.0990437	0.0983607	0.0993103
		SAG 1261-7, ACOI 1753, ACOI 1754, ACOI 3237	102	0.109731	0.110429	0.109128	0.112848	0.112848	0.110117	0.110204	0.131853	0.112245	0.114888	0.110129	0.109883	0.101075	0.0991848	0.0985054	0.0991848	0.104011	0.104152	0.104925	0.0978635	0.0972128	0.0972128	0.0972128	0.0896739	0.0902826	0.119454	0.118771	0.11967	0.117326	0.116644	0.158396	0.152174	0.142857	0.158022	0.151429	0.135074	0.129719	0.15541	0.137322	0.133832	0.120326	0.119048	0.10929	0.104508	0.103825	0.106897
		UBC	103	0.107884	0.109203	0.107884	0.111644	0.111644	0.108183	0.108979	0.130769	0.111035	0.113014	0.108904	0.108033	0.0969828	0.1013	0.100616	0.0999316	0.106164	0.10631	0.107194	0.101389	0.100685	0.100685	0.100685	0.0882957	0.0875	0.117607	0.116919	0.118503	0.118213	0.117526	0.154795	0.149897	0.141193	0.152358	0.148175	0.133939	0.130014	0.155198	0.138356	0.134155	0.122603	0.122001	0.108741	0.104611	0.103923	0.106176
		UTEX 1317	104	0.112857	0.11354	0.112216	0.116034	0.116034	0.113248	0.1133	0.135776	0.114708	0.118143	0.11338	0.113734	0.105419	0.104152	0.103448	0.104006	0.109001	0.109309	0.110207	0.102857	0.101969	0.101969	0.102113	0.0934645	0.0934379	0.122881	0.122175	0.120996	0.119266	0.11856	0.161154	0.158931	0.14708	0.164103	0.15544	0.137441	0.133523	0.159639	0.139241	0.136332	0.123769	0.121745	0.109696	0.104594	0.103887	0.106353
	P. triqueter	SAG 1261-8	105	0.131215	0.132333	0.131868	0.129932	0.129932	0.130165	0.12934	0.148611	0.131382	0.131293	0.130701	0.130014	0.131994	0.129252	0.128571	0.129164	0.132653	0.132924	0.136429	0.134576	0.131973	0.131973	0.131382	0.127124	0.128276	0.14276	0.14276	0.142464	0.135836	0.135154	0.160654	0.162585	0.165531	0.160434	0.177984	0.163636	0.147665	0.169331	0.158611	0.14966	0.142177	0.142274	0.135524	0.129959	0.127907	0.133287
A	P. limnophilus	UW1988Reg	106	0.105517	0.105586	0.104252	0.10394	0.10394	0.1011	0.103331	0.126907	0.10537	0.108016	0.102041	0.102901	0.0989247	0.0876954	0.0870156	0.0875764	0.09375	0.0919619	0.0927247	0.0875862	0.0876359	0.0876359	0.0870748	0.0841819	0.0847107	0.110505	0.108458	0.101031	0.0981595	0.0974778	0.135282	0.131883	0.142274	0.149398	0.15132	0.14983	0.129032	0.161711	0.125765	0.111413	0.112772	0.10877	0.103283	0.0976776	0.0983607	0.102069
		Beopsu033107A	107	0.103377	0.103472	0.102125	0.101833	0.101833	0.0989691	0.101223	0.124047	0.103261	0.105906	0.099932	0.100759	0.0952722	0.0869565	0.0862772	0.0868385	0.0930075	0.0918993	0.0919458	0.0868367	0.0868975	0.0868975	0.0863358	0.0834464	0.0839642	0.109748	0.107703	0.0989011	0.096049	0.0953678	0.13519	0.131793	0.140136	0.15199	0.150499	0.148526	0.126886	0.15942	0.125	0.110659	0.112016	0.108016	0.0970608	0.0928328	0.0935154	0.095796
		Gungnamji052507L	108	0.109504	0.109524	0.108219	0.106513	0.106513	0.105082	0.107264	0.131579	0.109301	0.110583	0.105978	0.106897	0.100215	0.0923286	0.0916497	0.0922034	0.0970149	0.0952381	0.0975783	0.0922865	0.0922659	0.0922659	0.091712	0.0867797	0.0873453	0.106267	0.104905	0.100206	0.0987066	0.0993873	0.133741	0.131704	0.140041	0.151807	0.150392	0.147225	0.12817	0.160753	0.124236	0.112619	0.113297	0.110659	0.10929	0.103001	0.103683	0.107438
		ACOI 1026	109	0.109655	0.109673	0.108368	0.106658	0.106658	0.105227	0.10741	0.131761	0.109449	0.110734	0.107337	0.107735	0.100358	0.0936864	0.0930075	0.0923286	0.0971467	0.0965986	0.0977175	0.0936639	0.0923913	0.0923913	0.0930707	0.0868975	0.0874656	0.107094	0.10573	0.100344	0.0988412	0.0995228	0.13519	0.131793	0.139551	0.150602	0.150607	0.144154	0.12766	0.160986	0.124405	0.112772	0.113451	0.110809	0.10929	0.102459	0.103142	0.106207
	P. arnoldii	UW1650Ur10	110	0.0956454	0.0967239	0.0956454	0.096423	0.096423	0.0943838	0.0948678	0.111811	0.0964981	0.096423	0.0950156	0.0950896	0.0863813	0.07393	0.0731518	0.0730381	0.0769829	0.0770428	0.0764228	0.0751174	0.0746501	0.0762053	0.0755452	0.0637141	0.0654058	0.107031	0.10625	0.0932602	0.088993	0.0897736	0.138521	0.136965	0.120717	0.141791	0.138289	0.139932	0.102184	0.133499	0.116641	0.118104	0.105754	0.104977	0.101167	0.0924631	0.0901321	0.0971251
		CCAC 2432 B	111	0.0703448	0.0715259	0.0699588	0.0713315	0.0713315	0.068088	0.0693406	0.0929265	0.07138	0.0713315	0.0692935	0.0683702	0.0566308	0.0468432	0.0461643	0.0468432	0.0502717	0.0503401	0.0506419	0.0482094	0.0475543	0.048913	0.0482337	0.0366599	0.0378788	0.0757162	0.074352	0.0659794	0.062713	0.0633947	0.109375	0.105978	0.0966644	0.122892	0.119914	0.101022	0.0775566	0.111756	0.0883753	0.0910326	0.0740489	0.0754589	0.0806562	0.0738209	0.0717703	0.0772947
		UW2313Pil	112	0.0746685	0.0758621	0.0725639	0.0756534	0.0756534	0.0699931	0.0729525	0.0957372	0.0757054	0.0756534	0.0736915	0.0733753	0.0584416	0.0516173	0.0509291	0.0515464	0.0550206	0.0551724	0.0522923	0.0507297	0.0522696	0.0536451	0.0530303	0.0405498	0.0417537	0.0814917	0.0801105	0.0671745	0.0676329	0.068323	0.114935	0.111493	0.102688	0.12931	0.122933	0.104238	0.0809129	0.114035	0.092223	0.0962861	0.0790922	0.0805231	0.0865651	0.0795297	0.077455	0.0806115
				1	2	3	4	5	6	7	8	9	10	11	12	13	14	15	16	17	18	19	20	21	22	23	24	25	26	27	28	29	30	31	32	33	34	35	36	37	38	39	40	41	42	43	44	45	46
				UW1984Ciel, UW2193BRa	UW1936Wos	UW1842LaS	UW2219IK1, UW1960Reg	UW2415Woj	UW2461MakC	UW2468Jel	UW2163Wos	UW2262IN	ACOI 1120	CCAC 2423 B, UW1898NBu	UW2300Strz	UW2399Ur19	ACOI 2996	ACOI 614	ACOI 2955	Beopsu030709G	ACOI 996	UW2362Choc	ACOI 2437	Hongseong080504J	Cheongsan052507F	AICB 502	UW1665Ur10	UW1930Dol	CCAC 0043 (M1307)	Mokpo033107E	ACOI 1757	CCAC 2604 B	Beopsu030709E	ACOI 2434, ACOI 1088	ACOI 1337	SAG 1244-3	UW1914Bud	UW1948Wos	UW1983	UW1970Chod	UW2392IK2	MSU, UW1823Ur19, UW1669Ora	ACOI 1138	UW1900NBuk	CCAC 2605 B, UW1975Sok	CCAC2415B	Buan092609S	CCAC0034	AICB 324, UW2383Zer
				P. anomalus			P. anacoelus		P. curvicauda				P. alatus			P. stokesii	P. orbicularis						P. paraorbicularis				P. lismorensis		P. ankylonoton		P. tenuis	P. applanatus		P. hamelii	P. segretii	P. salinus						P. gigas	P. sp	P. hamatus		P. caudatus
[truncated: 65 more columns]
